# Supplementary material for: Molar Incisor Hypomineralization and Related Risk Factors among Primary School Children in Jeddah: A Cross-Sectional Study
Source: Children (Basel). 2024 Oct 9;11(10):1224. doi: 10.3390/children11101224 (PMC11506596; doi:10.3390/children11101224)
Supplement: Supplementary file 1 [file children-11-01224-s001.zip]

Archive with 2 entries (2 files):
- Arabic_parent_form-MIH.pdf
- MHI_qs_child_MIH.pdf
